# Supplementary material for: Race disparity in blood sphingolipidomics associated with lupus cardiovascular comorbidity
Source: PLoS One. 2019 Nov 20;14(11):e0224496. doi: 10.1371/journal.pone.0224496 (PMC6867606; doi:10.1371/journal.pone.0224496)
Supplement: S1 File — (CSV) [file pone.0224496.s002.csv]

UID	SLEDAI	SLE	age	Atherosclerosis	numACRcriteria	serumcreatine	albumin	lupus_nephritis	AA	azathioprine	cyclophosphamide	hydroxychloroquine	methotrexate	mycofenolate	predinisone	rituximab	totalchol	triglycerides	hdl	ldl	C14-SM	C16-SM	C18-SM	C18:1-SM	C20-SM	C20:1-SM	C22-SM	C22:1-SM	C24-SM	C24:1-SM	C26-SM	C26:1-SM	lyso-SM	C14HexosylCer	C14Lact_Cer	C16HexosylCer	C16Lact_Cer	C18_1HexosylCer	C18_1Lact_Cer	C18HexosylCer	C18Lact_Cer	C20_1HexosylCer	C20_1Lact_Cer	C20HexosylCer	C20Lact_Cer	C22_1HexosylCer	C22_1Lact_Cer	C22HexosylCer	C22Lact_Cer
48	0	1	42	1	8	3.1	2	1	1	1	1	1	0	1	1	0	282	179.5	79.5	166.5	1,035.40	12,718.40	1,091.80	2,703.20	642	234	1,093.00	716.8	943.7	2,762.30	2.7	7	0.6	0.97398	27.4277	197.059	709.08	0.6342	13.1508	3.3138	12.3204	0.36199	1.38199	5.51	2.93668	1.45679	1.67278	57.711	12.7102
99	0	1	61	1	7	0.9	3.9	0	1	1	0	1	1	0	1	0	235.5	131	48.75	160.25	1,409.00	13,178.20	929.2	2,484.50	732.1	319.4	1,094.00	942.2	789.2	2,903.60	2.3	5.9	0.1	2.30611	15.1956	178.166	371.06	1.44468	5.03	6.8745	10.3509	0.58332	0.3592	8.4822	1.59375	3.86989	0.50248	109.201	8.1421
80	2	1	50	1	8	0.7	4.1	0	1	1	0	1	1	1	1	0	.	.	.	.	582.1	5,378.70	1,102.80	2,689.40	856.3	233.1	1,718.90	874.7	1,432.80	3,256.10	3.1	7.6	0.6	1.73874	11.7143	223.164	395.1	1.59123	7.6551	6.4057	17.3258	0.53668	0.36979	6.3217	2.19498	2.22407	1.46405	103.494	7.1926
19	4	1	38	0	4	0.8	3.6	0	1	0	0	0	0	0	0	0	.	.	.	.	1,360.50	13,164.50	856.8	2,074.40	544	206	827.4	668	689.2	2,408.50	2	6.6	0.4	0.74763	16.6505	301.675	570.88	1.51464	7.9766	4.7195	16.2958	0.37877	2.4606	5.9396	5.00419	1.05817	1.5142	93.3	22.3164
11	0	1	54	0	4	0.9	4.5	0	0	1	0	1	0	0	1	0	177.5	97	54.5	103.5	1,527.60	13,933.80	1,240.40	2,663.30	672.9	223.6	1,107.00	691.8	745	2,371.40	2.4	5.7	1.5	1.8663	21.794	286.713	541.9	1.06009	7.3511	5.4623	14.5521	0.14182	1.18982	7.625	5.6107	1.91845	2.32533	88.599	28.5799
96	31	1	42	1	8	.	.	1	1	0	1	1	0	0	0	0	.	.	.	.	924	14,033.50	906.4	2,100.70	526.7	224.5	972.7	718.5	571	1,805.30	1.5	3.3	0.2	0.89493	14.2667	132.316	546.94	1.99006	20.9165	6.9381	31.6292	0.52226	1.8448	3.8857	3.94194	2.75549	2.4642	58.921	14.6759
81	2	1	59	1	9	1.1	.	0	1	1	0	1	0	0	1	0	106	158	28	46	1,022.80	12,721.30	1,180.10	3,590.90	524	271.1	847.6	701.5	650.1	2,411.20	1.6	5	0.6	0.807	11.6306	179.385	431.47	1.19487	11.249	2.2701	25.7008	0.36304	1.57662	2.7869	3.43549	1.11239	2.04672	57.881	14.3827
141	0	1	45	1	5	0.9	3.9	0	1	0	0	0	0	0	0	0	.	.	.	.	985.9	12,307.00	873.1	2,434.00	673.3	272.7	1,182.10	930.4	934.4	2,452.80	2.2	5.1	0	1.63119	16.2588	407.312	835.84	3.31579	13.4079	6.5242	6.3899	0.13038	0.41109	5.1931	1.65095	0.61369	1.70401	118.533	9.7178
125	10	1	33	1	10	2.7	3.3	0	1	0	1	1	1	1	1	0	169.5	69.5	98.25	57.5	1,101.30	12,972.40	1,070.20	2,819.50	522.1	226.2	868.5	734.4	701.4	2,433.90	2.7	5.6	0.1	1.68111	20.8755	508.551	923.88	3.24611	22.4177	12.893	45.0507	1.00781	1.83045	11.0877	5.82755	2.24387	2.39885	100.414	18.2224
43	0	1	47	0	5	0.7	3.5	.	0	0	0	1	0	1	1	0	190	71	64	112	890.5	11,220.40	1,294.50	3,708.30	560.5	279.3	936.2	646.7	697.1	2,308.90	2	4.4	0.5	1.96294	29.2726	310.457	934.46	1.27812	5.8992	13.2438	11.1757	0.16878	0.25114	20.6136	3.46442	1.8445	0.7458	148.075	7.836
6	0	1	30	0	7	1.1	3.5	0	0	0	0	1	0	1	1	0	204.286	91.714	75.2857	139.429	485.9	8,484.00	667.8	1,753.70	319.8	139	592.8	432.7	489.2	1,516.00	1.3	3.6	0.4	3.3696	67.5353	401.593	1397.56	1.63385	20.0325	8.0454	23.0134	0.31746	1.23285	8.2465	2.79466	1.67554	2.45054	83.43	12.9268
7	4	1	55	0	6	0.9	3.5	0	0	1	0	1	1	1	1	1	.	.	.	.	1,053.80	11,286.90	908	2,497.00	564.2	237.7	913.6	707.4	722	1,931.30	2.6	5.3	2	1.63238	26.3765	255.965	972.82	1.49414	14.2888	2.0313	6.0471	0.19631	0.41685	4.5282	1.83596	1.45125	0.58895	59.222	9.8862
121	2	1	53	1	5	1.1	3	0	1	0	0	0	0	1	1	0	.	.	.	.	311.3	5,312.40	392.5	1,251.50	203.2	126.2	361	346.7	343	1,307.90	0.8	3.2	0.3	0.65268	8.1717	125.807	324.19	0.8253	2.4728	2.8888	10.9633	0.13432	1.22283	4.5269	2.90187	0.83687	1.76116	56.23	13.8082
83	2	1	40	1	6	0.7	.	0	1	0	0	1	0	0	1	0	228	96	52.5	156	732.4	9,956.70	910.1	2,100.20	324.2	155.6	474.2	399	330	1,691.50	1.5	5.7	1.3	1.46499	12.9266	173.199	412.28	3.37971	11.9819	9.2653	11.6344	0.3691	0.42452	7.0694	1.57913	2.05615	1.51099	84.501	11.9013
86	4	1	<18	1	9	8.7	3	0	1	0	1	0	0	0	1	0	.	.	.	.	593.3	10,640.60	923.1	3,047.00	486.7	255.2	830.6	667.9	646.2	1,904.60	1.8	4.2	0.2	0.74623	13.9785	165.595	525.17	1.93678	14.5861	10.8188	25.5579	0.53319	3.72938	6.1386	4.57798	1.73811	2.04626	54.098	20.4968
97	5	1	51	1	10	0.8	3.4	1	1	1	0	1	0	1	1	0	.	.	.	.	721.4	9,055.90	681.6	1,807.20	417.4	188.9	675.6	565.9	526.9	1,729.30	1.5	4.5	0.1	1.59672	14.635	253.154	390.01	2.04726	9.1608	6.4039	33.3558	0.49832	0.81782	6.5019	3.68523	2.77679	1.8127	100.784	16.8502
91	.	1	57	1	7	0.6	2.3	.	1	0	0	1	0	1	1	0	149	116.5	37	89	863.2	9,984.50	783.6	1,749.60	385.3	151.2	539.8	485	430.1	1,799.90	1.7	6	0.1	0.89117	16.2008	260.455	472.28	1.84198	11.5542	5.7042	31.4266	0.2917	2.09062	5.2648	5.41663	2.29905	3.02245	98.616	24.6898
140	0	1	55	1	5	0.8	3.9	0	0	0	0	0	0	0	0	0	149	253	34	64	466.5	7,836.10	726.5	1,594.90	424.4	142.4	627.4	530.1	499.6	1,570.90	1.6	4.3	0.3	1.39446	19.6125	121.533	460.78	0.86921	5.2649	3.0639	2.4955	0.00612	0.11679	1.0257	0.86815	0.29529	0.57294	30.698	7.808
5	4	1	47	1	6	0.7	3.7	0	1	0	0	0	0	0	0	0	173.5	112.75	32.25	119	1,010.40	9,062.20	636.7	1,221.80	559.6	132.6	718.7	536.2	562.2	1,602.70	1.6	4	1.4	1.76988	25.631	421.169	952.86	1.34532	11.9372	4.4068	26.1507	0.12781	1.32655	6.4955	7.47433	1.37487	1.89686	79.019	26.8045
131	2	1	34	1	7	1.2	3.7	0	0	0	0	1	0	0	1	0	128.4	131	34.6	67.6	357.2	7,470.40	525.6	1,225.70	299.5	123.9	643.8	462	565.4	1,472.60	1.3	3.2	0.1	2.44209	24.37	294.82	871.66	1.70678	9.2562	15.4834	4.4618	0.05629	0.32336	4.3622	1.3295	1.48246	1.54465	97.217	10.0597
90	0	1	41	1	4	0.8	3.5	0	1	0	0	1	0	1	1	0	122	59	53	57	687.2	10,918.60	881.3	1,812.80	327.9	95.6	619	323.9	654.3	1,996.50	1.8	5.8	0.3	1.01261	14.7609	145.437	493.92	1.99354	13.3478	3.9324	20.6469	0.37324	1.87369	2.3871	2.30033	1.5322	1.91449	41.677	11.0125
89	0	1	57	1	5	2.9	.	0	1	0	0	0	0	0	0	0	195	108	70	103	863.4	8,965.60	706.6	1,465.40	602.6	173.7	840.8	619.4	700.3	1,909.70	1.7	4.4	0	1.88437	11.3309	244.098	550.19	3.06564	25.0671	7.7574	45.8235	0.59473	3.54094	5.5829	6.5451	2.08167	2.70702	109.794	28.0594
137	0	1	27	1	6	1.2	3.6	0	0	0	0	0	0	0	0	0	192.4	130	65.8	101	778	9,488.30	607.4	1,872.60	349.6	206.8	571.2	618.6	475.1	2,046.20	1.4	5.1	0	2.05187	29.8125	148.632	800.91	0.69159	9.9056	4.4168	4.2102	0.01224	0.38479	2.0516	1.03981	0.85756	2.29192	99.46	17.5727
120	0	1	40	0	6	1	3.5	0	1	1	0	1	1	1	1	0	.	.	.	.	789.7	7,230.10	735	2,720.30	464.5	200	785.7	665	533.9	1,369.50	1.5	2.9	0.4	3.02532	67.1011	436.443	1743.08	2.6989	29.6132	4.3638	26.0731	0.34187	0.97606	10.3073	6.03332	2.13329	3.05463	83.983	21.9145
62	0	1	45	1	9	3.5	2.2	0	1	1	1	1	0	1	1	0	251	125	83	143	686.5	7,974.40	785.5	2,088.20	411.2	154.6	771.6	540.2	575.9	1,577.40	1.4	3.9	0.2	1.33278	13.1292	199.984	478	1.61007	18.4585	5.5201	29.3664	0.32903	3.09394	3.6739	4.75779	2.0657	3.00281	66.596	25.4507
103	2	1	60	0	5	0.6	4	0	1	0	0	0	0	0	0	0	141	177	44	62	530	8,091.90	605.9	1,948.20	348.4	156.1	573.6	490.3	416.9	1,142.90	1.4	2.8	0.2	1.85956	22.3309	214.227	666.28	0.83882	8.2376	4.3064	17.7199	0.00851	1.01502	5.6834	2.17348	1.191	1.27503	73.121	9.2985
32	4	1	52	0	5	0.9	3.3	0	1	0	0	0	0	0	0	0	.	.	.	.	527.5	7,481.10	526.8	1,539.70	312.7	117.9	551.8	388.6	388.9	1,051.30	1	2.5	0	4.84739	31.7463	330.321	863.08	1.4301	14.4793	9.2183	31.0663	0.31916	1.39563	11.7583	5.43372	2.26162	1.27593	137.841	20.3057
36	2	1	<18	1	6	0.7	3.6	0	1	1	0	1	0	1	1	1	195	307	45	89	1,005.60	11,337.70	893.6	3,396.70	627.6	279	1,116.70	972.8	812.2	1,899.20	2	4.4	0	2.94034	30.2311	489.768	707.3	1.29154	7.2597	10.5767	18.6445	0.40354	0.74444	9.9484	3.6721	2.00915	1.0131	142.995	12.3646
94	0	1	56	1	4	.	.	0	1	1	0	0	0	0	1	0	.	.	.	.	388.5	5,880.20	616.5	1,817.00	300.4	144.2	622.2	454.1	471	1,296.20	1.2	3	0	1.99915	20.3484	169.475	540.22	2.25773	13.1745	5.2911	14.961	0.60534	0.83181	6.2092	4.80488	2.70258	1.66536	87.209	14.2899
47	0	1	58	0	7	.	.	.	1	1	0	1	1	1	1	0	.	.	.	.	530.4	6,132.40	757.9	1,949.90	316.4	135	557.3	388.6	360.1	977.1	0.9	2.6	0.1	1.42134	15.6275	227.789	640.43	0.99779	9.1286	7.3915	16.4138	0.28207	0.85403	5.5596	2.91413	1.35407	1.42757	56.086	17.2889
73	0	1	21	1	7	2.1	4	0	1	1	1	1	0	1	1	0	.	.	.	.	623	8,378.20	768.7	2,922.40	300.3	207.2	468	571.9	346.7	1,690.30	1.1	4.5	0	2.99688	42.1826	243.427	915.56	1.98135	21.1656	13.9004	28.6696	0.81414	2.1754	9.8059	2.08979	3.31514	3.38203	108.464	9.1379
98	0	1	60	1	10	0.1	3.8	0	1	0	0	1	1	0	1	0	.	.	.	.	1,179.40	12,511.60	937.2	2,609.00	439.5	190.5	673.8	528.4	500.7	1,783.80	1.4	4.7	0	1.53706	12.3635	317.232	398.89	2.5186	9.4861	6.7327	24.4659	0.86006	2.10975	4.9566	5.42509	2.67912	3.37818	87.524	24.9603
142	0	1	53	1	6	0.7	3.8	0	0	1	0	0	0	0	1	0	172.667	168.333	57.6667	81.333	765.5	14,088.90	1,088.30	3,339.00	405.5	216.4	718.9	557.5	499.2	1,911.60	1.8	5.5	0.2	3.29572	25.9419	713.035	987.03	3.12109	9.8941	11.141	6.0227	0.02215	1.34211	10.3598	2.92395	1.72386	2.52459	202.681	24.275
106	2	1	31	1	5	0.9	4.1	0	1	0	0	1	0	0	1	0	.	.	.	.	350.1	5,320.20	1,175.40	3,486.40	521.6	285.9	907.8	685.2	765.1	2,904.90	1.6	5.7	2.7	2.18059	25.3779	251.41	618.19	1.16653	8.4618	6.9613	9.4903	0.16479	1.17125	6.1981	1.98632	1.9442	1.14995	71.707	12.0839
23	8	1	20	0	11	0.6	1.6	1	1	0	1	1	0	1	1	1	180.333	100.667	62.6667	97.333	553.7	6,349.60	1,358.90	3,651.70	615.4	232.1	1,027.60	708.9	722.2	1,956.70	1.7	4.7	0.3	1.53963	29.5477	246.833	713.19	1.3834	7.9203	5.3475	19.4045	0.13669	1.00976	4.9362	2.94225	0.84533	1.67336	76.088	12.9657
38	2	1	37	0	4	0.9	3.7	1	1	0	0	1	0	1	1	0	227.5	198	53	135	621.6	9,281.70	814.8	1,744.50	454.9	141.1	843.8	470.9	759.6	2,040.20	1.4	3.8	1.1	1.19445	9.4589	243.398	635.12	1.32774	5.9396	6.8026	18.949	0.29256	0.55414	10.4289	2.72848	1.63302	0.62597	104.5	13.9012
46	11	1	57	1	6	1	3.8	0	0	1	0	1	0	0	1	0	119	73.5	64.5	40	1,047.30	11,119.40	894.9	2,593.30	471.4	197.1	891.5	559.2	635.7	1,751.80	1.9	4.2	0.2	1.1593	10.3896	207.305	557.04	0.66115	7.824	8.0216	20.7894	0.23046	1.05494	7.8838	4.32764	1.46582	1.44825	117.2	16.8708
72	2	1	33	1	7	.	.	0	1	1	1	1	0	1	1	0	.	.	.	.	469.7	10,153.40	1,042.60	3,239.90	346.8	213.8	613.8	524.6	395.1	1,828.80	1	4.5	0.5	2.24261	14.042	280.274	550.03	2.68078	20.3853	5.6157	28.1297	0.89654	2.68414	7.5475	3.93406	4.05003	4.51464	109.297	15.2071
49	2	1	35	1	5	0.8	4	0	1	0	0	0	0	0	0	0	137	168	52	51	412.1	6,160.60	716.6	1,872.50	406.8	175	577.6	478.7	432.9	1,597.90	1.2	4	0	0.9407	11.2548	200.14	364.56	0.79974	5.1343	6.8854	12.9456	0.22184	0.81069	7.5407	4.07749	2.06885	1.01104	85.633	12.9487
10	2	1	44	1	6	0.8	3.1	0	1	1	0	1	1	0	1	0	203	144	59	128	816.5	10,875.00	903.7	2,837.50	463.8	208.3	867.5	606.5	623	1,548.20	1.9	4.1	0.1	4.96424	44.3921	500.232	976.56	0.95308	9.7533	3.6359	6.4681	0.282	0.43492	6.4346	2.18582	1.04012	0.52092	87.311	8.267
9	7	1	34	0	8	1	2.7	0	1	1	0	0	0	1	1	0	204	201.5	33.5	130	980.5	10,844.70	737.5	1,876.40	487	147.8	824.8	578.1	618.1	1,386.80	2	4.1	0.6	2.20041	25.083	442.678	975.08	2.24633	11.549	8.0313	23.1442	0.30738	2.05525	10.1928	3.5427	2.18841	1.16063	151.803	13.4709
28	6	1	62	0	6	0.6	3.5	0	0	0	0	0	0	0	0	0	.	.	.	.	678.2	13,607.70	1,115.60	3,509.70	457.9	247.1	997.3	712.2	861.6	2,514.80	1.9	4.9	0.3	2.26127	34.712	293.321	898.06	2.40744	14.4323	8.3524	12.9187	0.31761	0.81505	5.1819	2.59354	2.504	1.23493	70.383	14.5285
124	2	1	35	0	9	0.9	3	1	0	0	0	1	0	1	1	0	202	155.333	37.6667	133.333	740.2	8,486.60	994.6	3,262.20	467.5	226.2	777.8	674.9	473.8	1,496.70	1	3.2	2.2	2.18303	25.0603	393.389	1056.55	2.53806	14.5651	3.1636	13.6104	0.13416	1.40425	9.8843	3.34939	1.98765	1.50274	115.056	15.7109
84	0	1	58	1	6	1	3.8	0	1	0	0	1	0	0	0	0	.	.	.	.	710.8	9,882.40	749.6	1,770.10	502	161.2	787	592.3	600.2	1,447.60	2.1	4.5	0.2	2.12499	21.2973	270.933	692.06	2.26683	20.5164	7.2531	36.9598	0.47824	2.27898	7.4911	6.39807	1.96233	2.38947	90.141	22.3102
26	4	1	55	0	4	0.9	3.7	0	0	0	0	1	0	0	0	0	182	176	39	108	647	7,323.10	578.3	2,222.90	300.3	180.8	424.4	592.3	300.2	1,554.30	0.8	3.1	0.3	1.3616	23.0765	238.293	789.45	1.1237	8.4167	7.869	20.3917	0.09942	0.44188	5.8816	2.91656	1.49115	1.90407	85.43	13.2498
119	4	1	24	0	5	0.6	2.8	0	1	0	0	0	0	0	0	0	168	59	66	90	506.5	7,235.00	526.9	1,223.20	266	101.2	414.7	377.9	282.9	1,244.10	1.1	3.3	0.6	1.1749	18.7855	544.672	869.09	1.33677	8.4029	5.9069	32.3338	0.17806	1.74067	9.2678	5.75737	1.65102	2.55057	123.369	24.6235
15	2	1	61	1	6	1	4	1	1	1	0	0	1	1	1	0	280.4	114	55	202.6	818.7	10,925.90	897.1	3,296.40	469.2	266	874.7	795.1	600.9	1,600.40	1.6	3.8	0.5	6.12415	35.1396	435.262	1046.37	2.19381	14.8709	25.291	32.6573	0.6178	0.34583	20.0176	4.71986	4.32817	1.04498	208.096	24.1298
118	0	1	43	0	4	0.9	3.5	.	1	0	0	0	0	0	0	0	126	60	40	74	493.3	6,836.30	756.2	1,877.50	312.5	136.5	524.2	397.2	370.1	1,472.20	1.2	3.8	1.6	0.74634	24.642	262.826	755.06	1.10442	6.7703	4.6009	27.2643	0.09444	2.18825	5.0094	3.80607	2.11625	3.05999	65.987	16.7993
34	0	1	60	0	5	0.8	4	0	1	1	0	1	1	0	1	1	146	85	55	74	805.2	6,769.80	835.8	2,205.10	452.2	159	637.9	550.6	503.8	1,774.10	1.9	4.8	0.6	1.09997	8.547	264.81	334.55	0.67997	4.8877	5.4391	16.9966	0.21504	1.17011	5.342	3.36992	1.62343	1.18919	75.308	10.9242
112	9	1	26	1	5	0.8	3.6	0	1	0	0	0	0	0	0	0	152	76	32	105	640.3	5,636.60	810.7	2,244.30	611.5	206.2	965.7	665.1	804.9	2,057.20	1.9	4.5	2	1.92734	22.1218	306.091	821.32	0.87546	9.8132	10.4686	21.2727	0.51564	1.67151	8.3014	2.5268	1.60953	2.32364	132.263	11.3455
111	6	1	49	0	6	0.7	4.5	0	0	0	0	1	0	0	1	0	131	115	63	45	462.9	6,170.40	448.7	1,350.60	253.9	129.7	401.6	377.5	362.6	1,313.10	1	3.1	0.5	2.62787	22.432	123.153	414.97	0.63462	7.0233	6.756	6.6275	0.15271	0.82314	4.1558	1.85821	0.68105	1.1857	41.863	9.6197
2	1	1	23	0	7	0.8	3.9	.	0	0	0	0	0	0	0	0	162.2	41.6	74.6	79.2	552.9	7,201.60	614.2	1,544.00	341.1	141.8	635.6	494.3	516.9	1,617.50	1.7	3.6	0.7	1.86019	44.0156	236.677	1153.79	1.25016	12.9484	4.0611	26.6194	0.11465	2.33207	4.0807	4.34934	0.7313	2.55586	36.201	17.7258
109	4	1	26	0	6	0.8	4.2	0	1	0	0	0	0	0	0	0	.	.	.	.	617.1	5,213.90	826.9	2,267.70	491.3	172.3	851.2	656.8	770.6	2,394.40	2.7	6	4.2	1.4278	17.8782	249.188	639.69	0.90069	8.1114	4.7027	26.672	0.09787	0.84152	6.3932	3.22019	1.35939	1.86859	66.984	17.7293
25	6	1	37	0	7	0.6	2.7	1	1	0	0	0	0	0	0	0	268	215	91	134	348.2	5,677.20	903.5	2,741.30	374.9	222.5	523	519	447.9	1,941.00	2	4.8	1.8	5.02349	31.7799	488.571	733.04	1.4597	10.7143	15.0541	34.1456	0.43697	0.91016	16.5676	4.40427	2.41542	1.39373	134.445	13.9795
101	0	1	43	1	7	8.2	2.6	1	1	0	0	0	0	0	0	0	.	.	.	.	459.4	5,678.10	586.4	1,453.10	308.1	133.5	394.1	346.7	326.7	1,113.90	1.2	3.1	1.6	1.83613	18.1533	435.102	857.36	1.61962	15.3799	17.208	28.4401	0.78148	1.62489	19.4775	2.59421	3.68182	2.65387	163.979	11.6591
136	3	1	35	0	7	0.7	3.6	.	1	0	0	0	0	0	0	0	170	80	56	98	233.1	4,054.50	426.3	1,048.10	207.5	77.7	370.9	243.4	273.6	829	1	1.9	0.2	1.67387	21.0298	368.1	830.75	3.42538	7.3354	19.2136	5.9652	0.19637	0.97302	5.6996	2.0249	2.54208	2.66104	188.285	19.3363
51	2	1	<18	0	4	0.4	3.8	0	0	0	0	1	0	1	1	0	144	61.5	52	80	613.3	6,929.80	579.9	1,816.50	315.7	155.6	564	497.5	447.1	1,512.90	1.2	3	2.6	0.9675	18.5186	136.005	530.7	0.56474	6.6119	7.0571	9.4798	0.02783	0.83557	4.485	4.22708	0.73778	1.15762	50.054	16.7202
45	2	1	35	0	4	0.5	2.9	0	0	0	0	1	0	0	1	0	.	.	.	.	322	5,917.50	433.5	1,003.10	197	91.1	317.8	275	276.9	1,090.50	1.1	2.9	0.2	3.48399	34.9491	216.8	646.95	1.11638	13.8488	3.589	13.2917	0.15554	1.01722	8.1066	2.33081	1.95297	1.52638	113.865	15.4958
41	2	1	68	0	5	1.26	3	0	0	0	0	0	0	0	0	0	.	.	.	.	318.4	4,251.60	684.5	1,833.00	355.8	146.8	656	417.4	557.9	1,517.80	1.8	3.6	0.3	5.19372	42.9243	309.436	884.88	1.10979	13.7261	11.087	12.2914	0.54348	0.62013	14.506	3.06962	3.20087	2.08205	139.086	20.0081
31	4	1	44	0	7	0.7	3.5	0	1	0	0	1	0	1	1	0	130	66	53	64	336.8	6,307.50	617	1,695.80	290.4	124.4	556	403.6	432.6	1,238.20	1.1	2.7	2.7	0.44066	17.3469	149.068	592.57	0.71107	9.9156	1.6557	18.9286	0.23741	2.74377	2.8449	2.688	1.28768	1.23034	42.48	13.7092
129	20	1	25	0	6	0.8	2.9	1	1	0	1	1	0	0	1	0	.	.	.	.	523.2	8,555.30	850.9	2,273.80	341.6	178.8	532	418	384.6	1,434.20	1.1	3.1	0.9	1.42791	11.0504	327.164	486.86	1.96002	8.2942	6.0996	16.7745	0.01299	0.80449	2.2623	3.48358	1.3653	1.94684	126.232	18.363
108	0	1	47	1	.	0.8	3.5	0	0	0	0	0	0	0	0	0	.	.	.	.	597.9	5,709.90	1,056.20	3,205.60	470.8	205.7	890.5	632.2	732.5	1,955.90	1.7	3.5	0.4	3.7016	26.571	361.019	747.27	1.6788	10.1694	11.4407	15.7555	0.3213	1.40622	8.755	1.66958	2.69001	1.77528	96.169	12.2625
52	2	1	62	1	5	0.8	3.7	0	0	0	0	0	0	0	0	0	.	.	.	.	451.6	7,109.50	929	2,458.20	353.7	175.5	660.8	501.6	494.4	2,059.90	1.6	5.2	0.1	2.88785	24.7637	251.011	736.6	0.99442	8.5347	6.2088	12.3482	0.10862	0.31941	9.9349	2.55754	1.78522	1.41423	95.677	16.8682
100	2	1	24	0	4	0.5	3.7	0	0	0	0	0	0	1	0	0	.	.	.	.	252.6	3,664.30	366.7	1,103.20	166.4	89.6	260.4	262.8	173.3	697.1	0.5	1.3	0	3.17887	33.7892	222.061	713.36	1.45062	7.462	7.8122	10.8284	0.29773	0.12754	9.4931	1.61065	1.68432	1.73313	125.361	18.8317
54	2	1	28	1	5	1.7	3.7	.	0	0	0	0	0	0	0	0	.	.	.	.	349.3	6,359.50	475	1,305.20	202.2	99.2	361	311.7	311.2	1,118.90	1.3	2.9	0.1	4.47063	72.1974	372.544	1273.78	1.32257	19.8964	10.6889	19.2795	0.54717	2.60733	12.1558	2.89388	2.04663	2.16585	103.429	18.301
42	6	1	63	1	4	1.2	3.3	1	1	0	0	0	0	0	0	0	157	61	45	100	484.4	6,272.60	993.1	2,755.80	495	225.6	727.9	542.9	677.2	2,313.10	2.1	6.5	0.2	2.89937	31.4248	241.659	740.4	0.71927	11.7187	7.2969	26.4222	0.38499	0.73167	9.0806	3.79735	3.7463	2.11389	78.13	16.7853
30	2	1	64	0	5	1.1	4.5	0	0	0	0	0	0	0	0	0	.	.	.	.	222.7	5,264.50	438.4	1,069.70	238.9	96.1	437.8	272.7	342.5	941.8	0.9	2	0.5	1.53218	32.3335	183.211	805.58	0.85638	12.8112	4.5928	22.8177	0.21541	0.92738	5.7724	6.09205	1.4937	1.99814	62.755	32.6005
44	0	1	37	0	6	0.9	4	0	1	0	0	0	0	0	0	0	.	.	.	.	487.4	5,779.10	494.7	1,247.40	265.1	107.2	493.3	344.5	390.4	1,004.60	1.2	2.2	0.3	2.82919	40.5393	379.601	1002.51	0.91492	8.1665	5.3913	18.0427	0.04385	2.05753	6.1499	4.70739	1.52961	2.1169	76.18	10.4721
50	4	1	35	1	.	0.6	3.8	0	1	0	0	0	0	0	0	0	292	121	81	187	485.2	6,390.60	727.4	1,871.70	255.6	113.6	432.5	338.8	342	1,214.80	1.2	2.8	1.8	1.36945	14.1212	474.147	543.01	0.36331	6.9059	19.6954	15.0701	0.42747	0.27377	14.1773	2.82124	2.9948	0.70352	142.732	11.6384
144	7	1	27	0	.	.	.	.	0	0	0	0	0	0	0	0	.	.	.	.	572.8	6,593.70	948.8	2,693.60	332.5	171.2	498.1	438.1	381.5	1,896.60	1.6	4.6	4	1.50475	14.5846	287.822	392.15	1.85312	4.8798	10.3483	4.5512	0.00847	0.52579	4.4699	1.2837	1.09717	1.6209	114.908	11.6275
13	0	1	37	0	6	.	.	0	0	0	0	0	0	0	0	0	134	77	42.5	76	416.5	3,501.30	648.5	1,541.70	521.8	171.4	613.3	463	405.3	1,102.00	1.3	3.2	3.5	1.25432	30.1787	211.67	930.12	0.9008	13.6407	6.7692	23.3305	0.09199	1.76428	5.1242	4.19003	0.67207	1.92391	61.548	20.1949
130	2	1	27	0	4	0.7	3.6	0	0	0	1	1	0	1	0	1	.	.	.	.	263.7	4,372.00	690.9	1,896.20	426	140.9	992.7	546.9	840.3	2,049.60	2.2	4.5	0.4	4.02636	44.2387	579.646	1117.18	2.05133	17.4852	14.4304	9.0534	0.03908	2.0755	7.8587	2.52613	1.65299	5.10824	143.398	19.0792
33	2	1	<18	0	4	0.5	2.1	0	0	0	0	0	0	0	0	0	247.2	185.2	43.4	166.8	314.6	5,030.00	707.6	2,034.10	336.3	145	536.9	380.2	458.7	1,713.40	1.4	4.1	0.1	1.75976	31.217	268.745	1176.99	0.94317	19.3691	8.2285	24.4164	0.15624	1.48386	8.4629	5.22023	1.08048	2.43563	75.232	24.1168
17	.	0	52	1	.	.	.	.	1	0	0	0	0	0	0	0	158	61	53	93	979.6	10,482.30	877.8	2,458.30	533.8	223.7	754.1	638.4	557.1	2,081.30	1.7	4.8	1.2	0.59502	16.705	185.105	638.87	0.99989	7.7788	2.4768	22.1751	0.11802	3.70066	5.114	4.78552	1.21768	2.58993	55.585	23.1045
75	.	0	44	0	0	.	.	0	1	0	0	0	0	0	0	0	.	.	.	.	927	12,893.70	1,093.40	2,997.60	624.8	282.7	1,211.00	879.2	981.9	3,104.30	3.5	8.7	0.3	1.36983	29.3499	224.229	693.46	1.16559	9.8768	4.7624	11.7206	0.22232	0.77245	5.6835	2.42033	1.4533	1.58325	83.675	13.4656
56	.	0	58	0	0	.	.	0	1	0	0	0	0	0	0	0	.	.	.	.	893.6	9,467.20	890.3	2,377.80	684.8	243	1,402.40	992.5	1,067.10	2,469.20	1.9	4.2	0.7	0.59172	16.383	164.036	423.69	0.90564	7.5609	1.8509	19.7092	0.2692	2.62896	2.3264	5.51772	0.97843	2.20129	24.359	22.6384
58	.	0	46	0	0	.	.	0	1	0	0	0	0	0	0	0	239	158	42	165	980.5	12,009.60	870.9	2,154.40	515.5	196.4	1,013.60	674.8	848.1	2,661.80	2.3	7.7	0.4	2.20849	33.5487	222.477	778.66	1.43064	21.6121	4.5524	17.205	0.23049	1.72709	4.6395	4.14267	1.8156	1.2813	60.974	16.5377
132	.	0	43	1	.	.	.	.	1	0	0	0	0	0	0	0	.	.	.	.	988.9	13,416.50	1,018.40	2,656.50	700.9	274.1	1,419.20	840.4	1,109.70	2,694.50	2.7	5.9	0.2	1.48915	16.6546	261.417	493.84	1.62189	4.7362	11.0909	7.0625	0.03134	0.7152	4.0488	3.20274	0.75248	2.19943	111.055	14.2322
3	.	0	45	1	.	.	.	.	1	0	0	0	0	0	0	0	.	.	.	.	1,158.10	11,763.30	987.2	2,050.70	566.7	200.8	863.2	618.4	650.9	2,087.00	1.4	4.6	0	2.01489	18.23	421.63	1033.25	1.50869	10.2182	5.1456	32.3716	0.19236	1.22269	8.0887	3.46446	2.49468	1.59946	110.952	17.2854
21	.	0	33	1	.	.	.	.	1	0	0	0	0	0	0	0	.	.	.	.	713.4	8,221.90	730.4	1,632.50	649	157.4	799.4	702.7	616.2	1,541.30	1.7	3.5	0.6	1.93887	32.9592	389.391	890.53	1.96827	12.4514	4.6946	18.0021	0.14494	1.19348	5.4796	2.45044	1.11663	0.87474	65.351	7.9573
114	.	0	31	1	.	.	.	.	1	0	0	0	0	0	0	0	.	.	.	.	1,000.20	9,192.60	774.7	1,985.90	459.6	143.6	690.7	498.9	544.9	1,570.90	1.5	4.7	0.1	2.05372	24.8543	209.564	504.36	0.46617	5.5568	6.5898	22.8689	0.22226	1.47265	9.9377	4.26317	0.9899	1.26192	94.902	17.847
35	.	0	48	1	.	.	.	.	1	0	0	0	0	0	0	0	188	129	51	111	619.2	9,160.60	774.4	2,102.60	425.5	176.5	757.3	574.1	602.1	1,437.70	1.6	2.9	0.1	1.7869	18.2835	334.75	849.96	1.22646	11.3397	8.1635	27.783	0.58704	1.43059	11.8249	5.07198	2.64662	2.05552	98.288	12.5579
22	.	0	54	1	.	.	.	.	1	0	0	0	0	0	0	0	.	.	.	.	825	12,123.40	660.1	1,965.00	424.1	164.5	700.7	555.1	610.6	1,662.40	1.8	4	0	1.44096	20.1594	194.782	591.6	0.94258	7.6723	5.8891	21.203	0.25403	1.91789	8.2171	4.50946	1.43466	1.32557	93.593	26.1434
126	.	0	35	1	.	.	.	.	1	0	0	0	0	0	0	0	.	.	.	.	1,010.20	10,622.70	808.6	2,118.40	475.5	185.4	711.7	544	572.5	1,796.90	2	4.2	0.2	2.43469	25.5684	302.331	905.73	0.85478	7.0085	6.986	23.805	0.22806	2.00534	7.2037	6.62578	1.4339	2.22673	60.949	21.5486
115	.	0	26	1	.	.	.	.	1	0	0	0	0	0	0	0	.	.	.	.	630.7	8,359.40	671.7	1,645.40	359.6	138.5	572.7	430.9	448.5	1,468.70	1.1	3.2	0.6	2.22007	17.7013	169.62	380.22	0.88461	6.2026	7.6372	6.7714	0.15116	0.23095	4.5005	0.96023	1.57655	0.82577	85.32	7.6456
74	.	0	49	1	0	.	.	.	1	0	0	0	0	0	0	0	279	102	53	206	546.6	9,256.10	895.2	1,950.10	372.3	161.1	706.1	446.8	591.1	1,671.00	1.9	4.2	1.1	2.83391	42.079	413.209	1027.11	3.28823	22.1825	5.7296	21.6976	0.32804	0.40058	3.5101	2.63324	1.26965	0.91496	41.717	6.7582
55	.	0	42	0	0	.	.	0	1	0	0	0	0	0	0	0	210	81	55	139	448	6,706.30	648.8	1,831.10	328.5	155.5	614	490	502.6	1,473.40	1.3	3.1	0.4	0.88216	22.6242	177.084	567.28	2.35598	20.9295	3.8222	17.7914	0.77103	1.28527	4.6028	5.05625	2.59194	3.5372	77.093	19.3525
134	.	0	23	0	.	.	.	.	1	0	0	0	0	0	0	0	.	.	.	.	248.7	5,828.40	415	994.2	265.4	124.6	496.4	359.4	363.5	1,159.80	0.8	2.5	0	1.84421	21.3162	280.486	744.07	1.40698	7.1292	8.6749	3.4344	0.08434	0.44035	3.6468	1.75684	1.02953	1.52573	116.782	9.9385
57	.	0	61	0	1	.	.	0	1	0	0	0	0	0	0	0	181	396	42	80	720.5	10,060.10	631.7	1,395.70	398.1	142.8	649.4	470.8	516.7	1,392.60	1.4	3.3	0.1	1.06197	6.6357	156.78	373.23	0.96712	7.8229	1.9661	14.519	0.10286	1.43325	2.1996	3.61951	1.29312	1.37642	46.585	15.6719
39	.	0	26	0	.	.	.	.	0	0	0	0	0	0	0	0	.	.	.	.	556.3	7,914.50	753	2,571.50	405.9	204.2	649.5	557.6	452	1,333.30	1.3	3.3	0	2.72774	40.1564	320.347	1020.2	0.86706	10.2813	5.9787	17.5954	0.25249	1.16957	6.9344	2.62747	0.95615	1.18576	89.819	15.5635
61	.	0	48	0	0	.	.	.	1	0	0	0	0	0	0	0	197	107	43	133	608.9	6,451.50	503.8	1,189.30	356.3	95.8	572.7	392.6	374.4	998.5	0.9	2.5	0.1	1.03545	9.4424	161.099	526.75	2.07452	21.8501	4.4647	26.3431	0.25739	1.7024	4.6406	4.06838	2.34855	2.15603	79.872	16.6539
143	.	0	21	0	.	.	.	.	1	0	0	0	0	0	0	0	.	.	.	.	701.6	10,714.00	978.3	2,857.40	362.5	178.5	600.9	443	472.8	1,751.10	1.3	4.3	0.6	2.45353	18.0779	444.329	795.94	0.96919	7.6432	7.4388	5.2048	0.01783	0.42779	3.3063	1.79828	0.29894	1.5756	98.354	13.9618
29	.	0	19	0	.	.	.	.	1	0	0	0	0	0	0	0	.	.	.	.	763.7	9,080.10	687.2	2,560.40	354.5	186.6	524.3	511.4	380.2	1,431.00	1.1	3.6	0.3	1.99402	23.8158	371.606	869.39	1.80164	13.5135	11.8785	18.3715	0.47252	1.91822	9.7584	2.28586	2.08455	1.69317	117.467	17.3034
128	.	0	36	1	.	.	.	.	0	0	0	0	0	0	0	0	.	.	.	.	458.5	5,773.30	881	3,218.10	519.2	238.9	974.5	688.3	606.5	1,395.20	1.6	3.2	0.4	1.51005	20.6547	159.674	578.01	1.31973	6.5416	5.5494	4.6279	0.06938	0.73064	3.2789	1.66247	1.07004	2.36063	125.754	16.5529
59	.	0	50	0	1	.	.	0	1	0	0	0	0	0	0	0	.	.	.	.	551.6	7,487.70	863.1	2,244.70	354.5	153.3	671.1	437.7	410.9	1,393.40	1.2	3.9	0.2	0.49146	15.5874	145.451	693.79	0.90459	14.3965	1.7128	14.8287	0.10138	0.72563	2.6902	2.98265	1.22848	1.30193	44.718	11.6284
123	.	0	<18	1	.	.	.	.	0	0	0	0	0	0	0	0	.	.	.	.	516.7	5,505.50	465	1,029.10	263.8	89.8	363.3	270.3	293.1	852.1	1.3	2.2	1.7	4.33037	66.8545	450.624	1160.06	2.04991	15.4225	6.8817	31.7501	0.32855	3.40109	10.8701	5.50733	2.21081	2.0851	122.391	19.7753
14	.	0	24	1	.	.	.	.	0	0	0	0	0	0	0	0	198	40	81	109	357.7	3,832.40	761.6	2,630.70	365.6	184.5	565.9	479.5	423.4	1,399.00	1.3	3	5.2	3.58226	42.6631	370.33	812.27	1.71804	8.1822	4.8796	10.9618	0.24681	1.36921	7.7987	2.47619	1.90007	1.75194	103.477	15.836
27	.	0	<18	1	.	.	.	.	0	0	0	0	0	0	0	0	.	.	.	.	523.2	7,997.90	789.5	2,854.90	302.4	159	563.9	438.8	489.9	1,797.30	1.7	4.3	0.2	2.11601	26.209	285.254	849.03	1.60632	8.3562	8.7474	18.0611	0.33673	3.07974	8.2384	3.65296	1.43746	1.63197	106.247	24.1161
8	.	0	24	1	.	.	.	.	0	0	0	0	0	0	0	0	.	.	.	.	509.2	6,463.20	617	1,537.50	303.1	139.7	464.6	347.5	334	1,258.10	1	2.8	0.2	3.6475	66.6162	345.811	1643.68	1.43979	12.9939	3.051	14.6805	0.45587	0.37515	6.3394	3.59718	1.25606	0.66347	65.412	21.0102
1	.	0	20	1	.	.	.	.	0	0	0	0	0	0	0	0	.	.	.	.	171.3	4,157.20	495.1	1,157.50	176.1	89.9	274.1	210	194	815.9	0.5	1.4	0.1	1.72728	51.6039	279.692	1126.07	1.13825	11.2497	6.3317	15.9794	0.08435	0.6337	9.0796	5.7279	1.65124	1.3501	95.46	20.607
122	.	0	21	1	.	.	.	.	0	0	0	0	0	0	0	0	.	.	.	.	287.7	3,796.10	828.1	2,605.20	297.6	156	467.8	422	348.3	1,441.10	1.3	3.2	0.1	1.34114	43.6521	214.044	920.65	1.64485	11.5272	6.8864	15.9815	0.11311	0.58619	7.2396	3.65484	1.08168	3.52267	73.913	24.0467
12	.	0	54	1	.	.	.	.	1	0	0	0	0	0	0	0	214	106	47	167	716.5	7,243.50	604.1	1,811.60	357.6	141.2	487.1	419.5	345.3	1,449.30	1.1	3	0.9	1.75304	16.4105	309.138	628.83	1.7469	6.7988	3.3805	13.3223	0.09237	0.09349	6.0634	2.63003	1.30152	0.62302	97.755	12.7018
113	.	0	22	1	.	.	.	.	1	0	0	0	0	0	0	0	.	.	.	.	595.9	7,457.50	681	1,707.50	258.5	115.2	407	338.1	279.8	1,313.50	1	3.1	0.2	0.96447	15.5731	214.268	569.07	0.57482	5.9183	8.0226	17.1286	0.11607	0.8606	7.8419	2.4803	0.96118	1.46623	78.223	7.8709
24	.	0	23	0	.	.	.	.	0	0	0	0	0	0	0	0	.	.	.	.	663.3	7,027.80	617.1	1,729.40	317.8	145.7	486.4	458.6	375.2	1,297.40	1.3	3.3	0.1	0.96932	34.7627	219.182	780.26	1.35222	16.0016	6.2471	40.5148	0.06271	3.79399	7.6293	7.60393	1.1233	5.75784	87.869	28.9016
18	.	0	21	0	.	.	.	.	0	0	0	0	0	0	0	0	.	.	.	.	640.7	6,729.80	509.7	1,317.10	351	134.7	563.9	424.3	417.7	1,182.50	1.3	2.7	0.5	1.40907	30.013	233.655	715.35	1.11442	7.0649	4.1915	13.4579	0.04361	1.08241	5.6843	2.06149	0.64536	0.82524	66.539	23.0296
110	.	0	52	1	.	.	.	.	0	0	0	0	0	0	0	0	150	88	47	85	548.4	5,354.20	781.4	3,113.50	450.1	237.6	548.6	579.2	461.4	1,800.90	1.7	5.3	0.2	2.72633	21.2189	260.304	578.46	1.56117	6.2006	11.4074	14.6602	0.2739	0.37956	10.2553	4.0471	1.63695	1.47434	129.696	12.9799
104	.	0	27	1	.	.	.	.	0	0	0	0	0	0	0	0	.	.	.	.	599.8	6,600.60	1,036.70	3,589.40	587.3	289.1	796.4	641.5	649.3	2,294.90	1.7	4.5	2.5	2.79318	22.1916	230.15	637.22	1.15863	6.3249	6.5327	5.4065	0.19209	0.20639	4.9231	0.50229	0.99936	1.54013	92.121	7.3514
[truncated: 34 more columns]
