# Supplementary material for: Race disparity in blood sphingolipidomics associated with lupus cardiovascular comorbidity
Source: PLoS One. 2019 Nov 20;14(11):e0224496. doi: 10.1371/journal.pone.0224496 (PMC6867606; doi:10.1371/journal.pone.0224496)
Supplement: S2 File — (XLSX) [file pone.0224496.s003.xlsx]

## Sheet: Sheet1
Variable	Description
UID	unique subject ID
SLEDAI	Sledai score
SLE	Case/control indicator: 1 =SLE cases; 0=Unrelated controls
age	Age (those under age 18 are simply given as <18)
Atherosclerosis	Indicator for Atherosclerosis (1=Yes; 0=No)
numACRcriteria	Number of ACR criteria met
serumcreatine	Serum Creatinine
albumin	Albumin
lupus_nephritis	Indicator for Lupus Nephritis (1=Yes; 0=No)
AA	Indicator for African-American (1=Yes; 0=No)
azathioprine	Indicator for prescription (1=Yes; 0=No)
cyclophosphamide	Indicator for prescription (1=Yes; 0=No)
hydroxychloroquine	Indicator for prescription (1=Yes; 0=No)
methotrexate	Indicator for prescription (1=Yes; 0=No)
mycofenolate	Indicator for prescription (1=Yes; 0=No)
predinisone	Indicator for prescription (1=Yes; 0=No)
rituximab	Indicator for prescription (1=Yes; 0=No)
totalchol	total Cholesterol
triglycerides	Triglycerides
hdl	HDL
ldl	LDL
C14-SM	C14:0 SM
C16-SM	C16:0 SM
C18-SM	C18:1 SM
C18:1-SM	C18:0 SM
C20-SM	C20:1 SM
C20:1-SM	C20:0 SM
C22-SM	C22:1 SM
C22:1-SM	C22:0 SM
C24-SM	C24:1 SM
C24:1-SM	C24:0 SM
C26-SM	C26:1 SM
C26:1-SM	C26:0 SM
lyso-SM	lyso-SM
C14HexosylCer	C14:0 Hex-Cer
C14Lact_Cer	C14:0 Lact-Cer
C16HexosylCer	C16:0 Hex-Cer
C16Lact_Cer	C16:0 Lact-Cer
C18_1HexosylCer	C18:1 Hex-Cer
C18_1Lact_Cer	C18:1 Lact-Cer
C18HexosylCer	C18:0 Hex-Cer
C18Lact_Cer	C18:0 Lact-Cer
C20_1HexosylCer	C20:1 Hex-Cer
C20_1Lact_Cer	C20:1 Lact-Cer
C20HexosylCer	C20:0 Hex-Cer
C20Lact_Cer	C20:0 Lact-Cer
C22_1HexosylCer	C22:1 Hex-Cer
C22_1Lact_Cer	C22:1 Lact-Cer
C22HexosylCer	C22:0 Hex-Cer
C22Lact_Cer	C22:0 Lact-Cer
C24_1HexosylCer	C24:1 Hex-Cer
C24_1Lact_Cer	C24:1 Lact-Cer
C24HexosylCer	C24:0 Hex-Cer
C24Lact_Cer	C24:0 Lact-Cer
C26_1HexosylCer	C26:1 Hex-Cer
C26_1Lact_Cer	C26:1 Lact-Cer
C26HexosylCer	C26:0 Hex-Cer
C26Lact_Cer	C26:0 Lact-Cer
Hexosyl_Sph	Hexosyl_Sph
Lact_Sph	Lact_Sph
C14_Cer	C14:0 Cer
C16_Cer	C16:0 Cer
C18_Cer	C18:0 Cer
C18_1_Cer	C18:1 Cer
C20_Cer	C20:0 Cer
C20_1_Cer	C20:1 Cer
C20_4_Cer	C20:4 Cer
C22_Cer	C22:0 Cer
C22_1_Cer	C22:1 Cer
C24_Cer	C24:0 Cer
C24_1_Cer	C24:1 Cer
C26_Cer	C26:0 Cer
C26_1_Cer	C26:1 Cer
dhC16_Cer	Dihydro-C16:0 Cer
dhSph	Dihydrosphingosine (dhSph)
dhSph_1P	dhSph-1-phosphate (dhSph-1P)
Sph	Sphingosine
Sph_1P	Sphingosine 1-phosphate (S1P)
c16_0_cer_S1P_ratio	C16:0 Cer : S1P Ratio
c24_1_cer_S1P_ratio	C24:1 Cer : S1P Ratio
total_sm	Total SM
total_cer	Total Cer
total_lact_cer	Total Lact-Cer
total_hex_cer	Total Hex-Cer
